# Supplementary material for: A Case of Food-Borne Salmonellosis in a Corn Snake (Pantherophis guttatus) after a Feeder Mouse Meal
Source: Animals (Basel). 2024 Jun 7;14(12):1722. doi: 10.3390/ani14121722 (PMC11200982; doi:10.3390/ani14121722)
Supplement: Supplementary file 1 [file animals-14-01722-s001.zip › Supplementary Material.xlsx]

## Sheet: 106070-1
Detection: Salmonella Pathogenicity Islands
Salmonella Pathogenicity Islands
SPI	Identity	Query / Template length	Contig	Position in contig	Organism	Insertion Site	Category Function	Note	Accession number
Not_named	98.79	330 / 330	8 length=169852 depth=0.92x	71398..71727	Salmonella-enterica-Enteritidis-CMCC50041		26		JQ071613
SPI-1	99.41	2384 / 2705	3 length=319915 depth=1.14x	184561..186944	Salmonella-enterica-Typhimurium-SL1344	fhlA/mutS	5	N.B. This record is part of a PAI which includes several records: U16278,U16303	AF148689
SPI-1	99.77	440 / 440	3 length=319915 depth=1.14x	181472..181911	Salmonella-enterica-Gallinarum-SGB_1	Not_published	5		AY956822
SPI-1	99.3	430 / 430	3 length=319915 depth=1.14x	179372..179801	Salmonella-enterica-Gallinarum-SGE_2	Not_published	5		AY956823
SPI-1	99.04	415 / 415	3 length=319915 depth=1.14x	158902..159316	Salmonella-enterica-Gallinarum-SGB_8	Not_published	5		AY956825
SPI-1	98.07	259 / 257	3 length=319915 depth=1.14x	157764..158022	Salmonella-enterica-Typhimurium-J4STEHO		27		JN982040
SPI-1	97.71	1093 / 1085	3 length=319915 depth=1.14x	190615..191707	Salmonella-enterica-Typhimurium-SL1344	fhlA/mutS	5	N.B. This record is part of a PAI which includes several records: AF148689,U16303	U16278
SPI-1	95.25	3161 / 3141	3 length=319915 depth=1.14x	133610..136763	Salmonella-enterica-Typhimurium-SL1344	fhlA/mutS	5	N.B. This record is part of a PAI which includes several records: U16278,AF148689	U16303
SPI-13	99.11	338 / 338	30 length=57807 depth=1.16x	41444..41781	Salmonella-enterica-Gallinarum-SGD_3	tRNA-pheV	9		AY956832
SPI-13	99.5	404 / 404	30 length=57807 depth=1.16x	42089..42492	Salmonella-enterica-Gallinarum-SGG_1	tRNA-pheV	11		AY956833
SPI-13	99.71	341 / 341	30 length=57807 depth=1.16x	43860..44200	Salmonella-enterica-Gallinarum-SGA_10	tRNA-pheV	10		AY956834
SPI-14	99.6	501 / 501	19 length=84911 depth=0.97x	50161..50661	Salmonella-enterica-Gallinarum-SGA_8	Not_published	12		AY956835
SPI-14	99.55	441 / 441	19 length=84911 depth=0.97x	44640..45080	Salmonella-enterica-Gallinarum-SGC_8	Not_published	13		AY956836
SPI-2	97.8	637 / 637	8 length=169852 depth=0.92x	85619..86255	Salmonella-enterica-Gallinarum-SGB_10	tRNA-valV	14		AY956826
SPI-2	98.75	642 / 642	8 length=169852 depth=0.92x	78309..78950	Salmonella-enterica-Gallinarum-SGC_2	tRNA-valV	14		AY956827
SPI-2	98.48	395 / 396	8 length=169852 depth=0.92x	82942..83336	Salmonella-enterica-Gallinarum-SGC_9	tRNA-valV	14		AY956828
SPI-2	99.76	425 / 425	8 length=169852 depth=0.92x	76284..76708	Salmonella-enterica-Gallinarum-SGH_1	tRNA-valV	14		AY956829
SPI-2	98.17	547 / 547	8 length=169852 depth=0.92x	66199..66745	Salmonella-enterica-Gallinarum-SGD_8	tRNA-valV	14		AY956830
SPI-2	99.48	384 / 384	8 length=169852 depth=0.92x	68660..69043	Salmonella-enterica-Paratyphi_A-Spa11		23		JN673269
SPI-2	98.86	4633 / 4631	8 length=169852 depth=0.92x	48257..52884	Salmonella-enterica-Typhimurium-LT2	tRNA-valV	14	N.B. This record is part of a PAI which includes several records: AJ224892,AJ224978,U51927,Z95891,X99944,Y09357	X99945
SPI-2	98.48	1252 / 1252	8 length=169852 depth=0.92x	64619..65870	Salmonella-enterica-Typhimurium-	tRNA-valV	14	N.B. This record is part of a PAI which includes several records: AJ224892,AJ224978,U51927,X99944,X99945,Y09357	Z95891
SPI-3	98.78	738 / 738	36 length=48211 depth=1.28x	46788..47525	Salmonella-enterica-Typhimurium-14028s	tRNA_selC	15	N.B. This record is part of a PAI which includes several records: AF106566,Y13864	AJ000509
SPI-3	97.09	8204 / 12819	58 length=13994 depth=1.27x	1441..9637	Salmonella-enterica-Choleraesuis-SC_B67	tRNA-selC	15	gi|62178570:3890879-3903697 - go to http://www.paidb.re.kr/about_paidb.php for link to partial flatfile	NC_006905
SPI-4	98.51	26704 / 26698	23 length=81454 depth=1.24x	17689..44391	Salmonella-enterica-Choleraesuis-SC_B67	ssb-soxSR	17	gi|62178570:4411902-4438599 - go to http://www.paidb.re.kr/about_paidb.php for link to partial flatfile	NC_006905
SPI-5	98.65	8050 / 9069	2 length=323588 depth=0.94x	241513..249562	Salmonella-Typhimurium-LT2	tRNA-serT	18	gi|16763390:1175321-1184389 - go to http://www.paidb.re.kr/about_paidb.php for link to partial flatfile	NC_003197
SPI-9	98.36	12647 / 15696	33 length=53227 depth=1.18x	22582..35228	Salmonella-Typhi-CT18	Not_published	22	gi|16758993:2743495-2759190 - go to http://www.paidb.re.kr/about_paidb.php for link to partial flatfile	NC_003198

## Sheet: 106070-2
Detection: Salmonella Pathogenicity Islands
Salmonella Pathogenicity Islands
SPI	Identity	Query / Template length	Contig	Position in contig	Organism	Insertion Site	Category Function	Note	Accession number
Not_named	98.79	330 / 330	9 length=165975 depth=0.91x	94249..94578	Salmonella-enterica-Enteritidis-CMCC50041		26		JQ071613
SPI-1	99.41	2384 / 2705	6 length=226457 depth=1.08x	39514..41897	Salmonella-enterica-Typhimurium-SL1344	fhlA/mutS	5	N.B. This record is part of a PAI which includes several records: U16278,U16303	AF148689
SPI-1	99.77	440 / 440	6 length=226457 depth=1.08x	44547..44986	Salmonella-enterica-Gallinarum-SGB_1	Not_published	5		AY956822
SPI-1	99.3	430 / 430	6 length=226457 depth=1.08x	46657..47086	Salmonella-enterica-Gallinarum-SGE_2	Not_published	5		AY956823
SPI-1	99.04	415 / 415	6 length=226457 depth=1.08x	67142..67556	Salmonella-enterica-Gallinarum-SGB_8	Not_published	5		AY956825
SPI-1	98.07	259 / 257	6 length=226457 depth=1.08x	68436..68694	Salmonella-enterica-Typhimurium-J4STEHO		27		JN982040
SPI-1	97.71	1093 / 1085	6 length=226457 depth=1.08x	34751..35843	Salmonella-enterica-Typhimurium-SL1344	fhlA/mutS	5	N.B. This record is part of a PAI which includes several records: AF148689,U16303	U16278
SPI-1	95.25	3161 / 3141	6 length=226457 depth=1.08x	89695..92848	Salmonella-enterica-Typhimurium-SL1344	fhlA/mutS	5	N.B. This record is part of a PAI which includes several records: U16278,AF148689	U16303
SPI-13	99.11	338 / 338	30 length=57807 depth=2.29x	41444..41781	Salmonella-enterica-Gallinarum-SGD_3	tRNA-pheV	9		AY956832
SPI-13	99.5	404 / 404	30 length=57807 depth=2.29x	42089..42492	Salmonella-enterica-Gallinarum-SGG_1	tRNA-pheV	11		AY956833
SPI-13	99.71	341 / 341	30 length=57807 depth=2.29x	43860..44200	Salmonella-enterica-Gallinarum-SGA_10	tRNA-pheV	10		AY956834
SPI-14	99.6	501 / 501	20 length=84911 depth=0.97x	34251..34751	Salmonella-enterica-Gallinarum-SGA_8	Not_published	12		AY956835
SPI-14	99.55	441 / 441	20 length=84911 depth=0.97x	39832..40272	Salmonella-enterica-Gallinarum-SGC_8	Not_published	13		AY956836
SPI-2	97.8	637 / 637	9 length=165975 depth=0.91x	79721..80357	Salmonella-enterica-Gallinarum-SGB_10	tRNA-valV	14		AY956826
SPI-2	98.75	642 / 642	9 length=165975 depth=0.91x	87026..87667	Salmonella-enterica-Gallinarum-SGC_2	tRNA-valV	14		AY956827
SPI-2	98.48	395 / 396	9 length=165975 depth=0.91x	82640..83034	Salmonella-enterica-Gallinarum-SGC_9	tRNA-valV	14		AY956828
SPI-2	99.76	425 / 425	9 length=165975 depth=0.91x	89268..89692	Salmonella-enterica-Gallinarum-SGH_1	tRNA-valV	14		AY956829
SPI-2	98.17	547 / 547	9 length=165975 depth=0.91x	99231..99777	Salmonella-enterica-Gallinarum-SGD_8	tRNA-valV	14		AY956830
SPI-2	99.48	384 / 384	9 length=165975 depth=0.91x	96933..97316	Salmonella-enterica-Paratyphi_A-Spa11		23		JN673269
SPI-2	98.86	4633 / 4631	9 length=165975 depth=0.91x	113092..117719	Salmonella-enterica-Typhimurium-LT2	tRNA-valV	14	N.B. This record is part of a PAI which includes several records: AJ224892,AJ224978,U51927,Z95891,X99944,Y09357	X99945
SPI-2	98.48	1252 / 1252	9 length=165975 depth=0.91x	100106..101357	Salmonella-enterica-Typhimurium-	tRNA-valV	14	N.B. This record is part of a PAI which includes several records: AJ224892,AJ224978,U51927,X99944,X99945,Y09357	Z95891
SPI-3	98.78	738 / 738	37 length=48211 depth=1.24x	46788..47525	Salmonella-enterica-Typhimurium-14028s	tRNA_selC	15	N.B. This record is part of a PAI which includes several records: AF106566,Y13864	AJ000509
SPI-3	97.09	8204 / 12819	58 length=13994 depth=1.22x	1441..9637	Salmonella-enterica-Choleraesuis-SC_B67	tRNA-selC	15	gi|62178570:3890879-3903697 - go to http://www.paidb.re.kr/about_paidb.php for link to partial flatfile	NC_006905
SPI-4	98.51	26704 / 26698	13 length=126154 depth=1.20x	37064..63766	Salmonella-enterica-Choleraesuis-SC_B67	ssb-soxSR	17	gi|62178570:4411902-4438599 - go to http://www.paidb.re.kr/about_paidb.php for link to partial flatfile	NC_006905
SPI-5	98.65	8050 / 9069	2 length=323588 depth=0.94x	74027..82076	Salmonella-Typhimurium-LT2	tRNA-serT	18	gi|16763390:1175321-1184389 - go to http://www.paidb.re.kr/about_paidb.php for link to partial flatfile	NC_003197
SPI-9	98.36	12647 / 15696	34 length=53227 depth=1.13x	22582..35228	Salmonella-Typhi-CT18	Not_published	22	gi|16758993:2743495-2759190 - go to http://www.paidb.re.kr/about_paidb.php for link to partial flatfile	NC_003198

## Sheet: Isoledi patotenicità
	Table S1: Salmonella Pathogenicity Island found on genome sequences with SPIFinder 2.0 tool [NUMERO RIFERIMENTO BIBLIO]
	Salmonella Pathogenicity Islands	Identity	Organism	Insertion Site	Accession number
SAMPLE 1	Not_named	98.79	Salmonella-enterica-Enteritidis-CMCC50041		JQ071613
	SPI-1	99.41	Salmonella-enterica-Typhimurium-SL1344	fhlA/mutS	AF148689
	SPI-1	99.77	Salmonella-enterica-Gallinarum-SGB_1	Not_published	AY956822
	SPI-1	99.3	Salmonella-enterica-Gallinarum-SGE_2	Not_published	AY956823
	SPI-1	99.04	Salmonella-enterica-Gallinarum-SGB_8	Not_published	AY956825
	SPI-1	98.07	Salmonella-enterica-Typhimurium-J4STEHO		JN982040
	SPI-1	97.71	Salmonella-enterica-Typhimurium-SL1344	fhlA/mutS	U16278
	SPI-1	95.25	Salmonella-enterica-Typhimurium-SL1344	fhlA/mutS	U16303
	SPI-13	99.11	Salmonella-enterica-Gallinarum-SGD_3	tRNA-pheV	AY956832
	SPI-13	99.5	Salmonella-enterica-Gallinarum-SGG_1	tRNA-pheV	AY956833
	SPI-13	99.71	Salmonella-enterica-Gallinarum-SGA_10	tRNA-pheV	AY956834
	SPI-14	99.6	Salmonella-enterica-Gallinarum-SGA_8	Not_published	AY956835
	SPI-14	99.55	Salmonella-enterica-Gallinarum-SGC_8	Not_published	AY956836
	SPI-2	97.8	Salmonella-enterica-Gallinarum-SGB_10	tRNA-valV	AY956826
	SPI-2	98.75	Salmonella-enterica-Gallinarum-SGC_2	tRNA-valV	AY956827
	SPI-2	98.48	Salmonella-enterica-Gallinarum-SGC_9	tRNA-valV	AY956828
	SPI-2	99.76	Salmonella-enterica-Gallinarum-SGH_1	tRNA-valV	AY956829
	SPI-2	98.17	Salmonella-enterica-Gallinarum-SGD_8	tRNA-valV	AY956830
	SPI-2	99.48	Salmonella-enterica-Paratyphi_A-Spa11		JN673269
	SPI-2	98.86	Salmonella-enterica-Typhimurium-LT2	tRNA-valV	X99945
	SPI-2	98.48	Salmonella-enterica-Typhimurium-	tRNA-valV	Z95891
	SPI-3	98.78	Salmonella-enterica-Typhimurium-14028s	tRNA_selC	AJ000509
	SPI-3	97.09	Salmonella-enterica-Choleraesuis-SC_B67	tRNA-selC	NC_006905
	SPI-4	98.51	Salmonella-enterica-Choleraesuis-SC_B67	ssb-soxSR	NC_006905
	SPI-5	98.65	Salmonella-Typhimurium-LT2	tRNA-serT	NC_003197
	SPI-9	98.36	Salmonella-Typhi-CT18	Not_published	NC_003198
SAMPLE 2	Not_named	98.79	Salmonella-enterica-Enteritidis-CMCC50041		JQ071613
	SPI-1	99.41	Salmonella-enterica-Typhimurium-SL1344	fhlA/mutS	AF148689
	SPI-1	99.77	Salmonella-enterica-Gallinarum-SGB_1	Not_published	AY956822
	SPI-1	99.3	Salmonella-enterica-Gallinarum-SGE_2	Not_published	AY956823
	SPI-1	99.04	Salmonella-enterica-Gallinarum-SGB_8	Not_published	AY956825
	SPI-1	98.07	Salmonella-enterica-Typhimurium-J4STEHO		JN982040
	SPI-1	97.71	Salmonella-enterica-Typhimurium-SL1344	fhlA/mutS	U16278
	SPI-1	95.25	Salmonella-enterica-Typhimurium-SL1344	fhlA/mutS	U16303
	SPI-13	99.11	Salmonella-enterica-Gallinarum-SGD_3	tRNA-pheV	AY956832
	SPI-13	99.5	Salmonella-enterica-Gallinarum-SGG_1	tRNA-pheV	AY956833
	SPI-13	99.71	Salmonella-enterica-Gallinarum-SGA_10	tRNA-pheV	AY956834
	SPI-14	99.6	Salmonella-enterica-Gallinarum-SGA_8	Not_published	AY956835
	SPI-14	99.55	Salmonella-enterica-Gallinarum-SGC_8	Not_published	AY956836
	SPI-2	97.8	Salmonella-enterica-Gallinarum-SGB_10	tRNA-valV	AY956826
	SPI-2	98.75	Salmonella-enterica-Gallinarum-SGC_2	tRNA-valV	AY956827
	SPI-2	98.48	Salmonella-enterica-Gallinarum-SGC_9	tRNA-valV	AY956828
	SPI-2	99.76	Salmonella-enterica-Gallinarum-SGH_1	tRNA-valV	AY956829
	SPI-2	98.17	Salmonella-enterica-Gallinarum-SGD_8	tRNA-valV	AY956830
	SPI-2	99.48	Salmonella-enterica-Paratyphi_A-Spa11		JN673269
	SPI-2	98.86	Salmonella-enterica-Typhimurium-LT2	tRNA-valV	X99945
	SPI-2	98.48	Salmonella-enterica-Typhimurium-	tRNA-valV	Z95891
	SPI-3	98.78	Salmonella-enterica-Typhimurium-14028s	tRNA_selC	AJ000509
	SPI-3	97.09	Salmonella-enterica-Choleraesuis-SC_B67	tRNA-selC	NC_006905
	SPI-4	98.51	Salmonella-enterica-Choleraesuis-SC_B67	ssb-soxSR	NC_006905
	SPI-5	98.65	Salmonella-Typhimurium-LT2	tRNA-serT	NC_003197
	SPI-9	98.36	Salmonella-Typhi-CT18	Not_published	NC_003198
